# Supplementary material for: Co-occurrence of CT-based radiological sarcopenia and frailty are related to impaired survival in surgical oncology
Source: Br J Radiol. 2025 Feb 8;98(1168):607–13. doi: 10.1093/bjr/tqaf023 (PMC11919072; doi:10.1093/bjr/tqaf023)
Supplement: tqaf023_Supplementary_Data [file tqaf023_supplementary_data.zip]

Archive with 3 entries (2 files):
- tqaf023_Supplementary_Data/
- tqaf023_Supplementary_Data/STROBE_checklist_cohort Rad sarc frailty.docx
- tqaf023_Supplementary_Data/Supplementary table 1 RS frailty.docx
